# Supplementary material for: Gender-Oriented Mental Health Prevention: A Reappraisal
Source: Int J Environ Res Public Health. 2022 Jan 28;19(3):1493. doi: 10.3390/ijerph19031493 (PMC8835536; doi:10.3390/ijerph19031493)
Supplement: Supplementary file 1 [file ijerph-19-01493-s001.zip]

Archive with 1 entries (1 files):
- ijerph-1539234-supplementary.pdf
